# Supplementary material for: Identification of key genes in atrial fibrillation using bioinformatics analysis
Source: BMC Cardiovasc Disord. 2020 Aug 10;20:363. doi: 10.1186/s12872-020-01653-4 (PMC7419195; doi:10.1186/s12872-020-01653-4)
Supplement: Supplementary file 1 — Additional file 1: Table S1. The DEGs between AF and SR tissues. [file 12872_2020_1653_MOESM1_ESM.xls]

Table S1. The DEGs between AF and SR tissues.
Gene	logFC	AveExpr	P.Value	adj.P.Val
CHGB	1.179275379	8.585533749	4.60E-08	0.000702212
IGFBP2	1.217753312	9.559448567	6.49E-08	0.000702212
LBH	0.972408705	7.847809935	2.05E-07	0.001479956
FHL2	1.199437818	9.934271671	3.01E-07	0.001628489
ANGPTL2	0.701936948	7.307715009	5.07E-07	0.002196022
SNAI2	0.813278102	7.353841831	2.88E-06	0.009848093
C1orf105	-0.971680865	7.283092129	5.37E-06	0.014526659
COLQ	0.784946247	6.872025153	7.24E-06	0.0174026
C1orf168	-0.611589752	4.649381356	1.54E-05	0.030470839
OTOGL	-0.770019645	5.137942432	2.01E-05	0.035879043
CXCR4	0.717655594	6.517842583	2.16E-05	0.035879043
PDE8B	0.653188507	6.020552085	3.00E-05	0.0425495
LOC101928304	0.788812383	7.923979189	3.08E-05	0.0425495
DHRS9	1.00044976	9.257344268	3.09E-05	0.0425495
LAPTM5	0.683479839	7.466520484	3.15E-05	0.0425495
IGFBP3	0.763333163	9.220417187	3.50E-05	0.043979422
LOC100507477	-0.658520743	6.198807153	3.66E-05	0.043979422
C1QC	0.752565856	7.492363012	4.55E-05	0.051858669
MCOLN3	-0.633956946	4.993621785	6.45E-05	0.067906756
ANKRD23	-0.536877374	5.092918392	6.59E-05	0.067906756
LOC101927990	0.980179549	5.510022733	6.95E-05	0.068373922
SLC26A9	-0.547269486	7.647469719	8.71E-05	0.079169
HEXB	0.51491977	9.468149813	8.78E-05	0.079169
ATP1B4	0.996318699	5.017076841	0.000151135	0.12114271
PDGFD	0.623044949	7.402050929	0.000189544	0.146503593
BEX2	-0.788168323	7.914775756	0.000197825	0.147631756
TYROBP	0.729908794	7.388600095	0.000251388	0.16741589
HTR2B	0.800847869	5.459256492	0.00027958	0.174208563
NPR3	0.665791069	6.340074847	0.000281735	0.174208563
COL4A2	0.580301739	8.662588139	0.000308367	0.184026003
ETNPPL	-0.768737925	6.196921116	0.000328604	0.184026003
CORO1A	0.642025587	5.646726979	0.000337906	0.184026003
C1QB	0.719011421	7.301213131	0.000346251	0.184026003
SUSD4	-0.514286568	5.788958891	0.000370471	0.184026003
PCOLCE	0.55968629	8.644402225	0.000373952	0.184026003
CPVL	0.690288004	6.641444672	0.000374742	0.184026003
FAM110C	-0.666352542	6.537248563	0.000374956	0.184026003
HLA-DRA	0.812722986	9.197973033	0.000430263	0.195549359
HLA-DMA	0.5485891	7.678358455	0.000445678	0.196844051
HSP90AB1	0.672188434	9.899848419	0.000458451	0.198436045
RPL3L	0.53969122	8.547961913	0.000532186	0.221491906
TMEM159	0.640411747	7.72360058	0.000543813	0.222060359
COL21A1	0.645727319	9.088905823	0.000556461	0.223017319
DDIT4	0.615002685	9.010142704	0.00059645	0.234697499
COL15A1	0.711995015	10.05813	0.000751104	0.29027472
VSIG4	0.551751906	7.440473839	0.000849605	0.311646572
NPPB	0.977286748	12.78951069	0.000890645	0.31272699
COMP	0.94361456	5.984363628	0.000892755	0.31272699
BCHE	-0.771231296	7.498766532	0.000924733	0.317667965
LRRC49	-0.72411321	7.956928143	0.000973942	0.320237642
FBLN5	0.72255639	8.562772136	0.0010366	0.324587274
CCL5	0.509403555	6.362061247	0.001049862	0.324587274
GPNMB	0.545274525	8.589069872	0.00113914	0.337180619
AEBP1	0.60036047	9.029643153	0.001139703	0.337180619
DIRAS3	0.749956842	6.123210616	0.001152914	0.337180619
FMOD	0.534609094	8.809762464	0.001245062	0.349726386
DGKI	0.571941726	5.811821888	0.00126419	0.349726386
TMEM45A	0.582405551	7.340089181	0.001272614	0.349726386
ALDH1A1	0.609023027	7.002206187	0.001511025	0.364944845
ALYREF	0.528445799	7.007049632	0.001613547	0.37548809
CXCL12	0.569625243	9.589019788	0.001651352	0.380118927
AKAP3	-0.736553132	6.605929475	0.001668575	0.380118927
TCEAL2	-0.705192946	7.34131916	0.00177296	0.390532709
MS4A7	0.616084667	6.073968403	0.001825277	0.390532709
CEL	-0.590440523	4.518574065	0.001830461	0.390532709
FAM81B	-0.77414498	6.514286139	0.001868455	0.390532709
DPT	0.599737748	9.296521113	0.002101705	0.418020293
UNC5B-AS1	0.583184145	7.019495699	0.002216908	0.420862402
LGR6	-0.512639174	5.791931459	0.002405547	0.437486038
SERPINH1	0.541639436	7.64172148	0.002509335	0.442136136
CNTN3	-0.704392354	6.126137453	0.002512834	0.442136136
C19orf33	-0.663053143	5.731632113	0.002592244	0.452430241
COL6A3	0.548499022	9.684441803	0.002801676	0.472565198
SERPINF1	0.521707503	9.933296208	0.002894867	0.474626542
LINC00844	-0.812473782	7.931602747	0.003097683	0.493923063
COLEC11	0.529037457	7.881371964	0.003195354	0.493923063
SOSTDC1	-0.579260894	5.620275136	0.003240785	0.493923063
ASPN	0.611701292	8.276726855	0.003303168	0.496438631
HCG11	0.557179907	4.685712524	0.003396926	0.507008704
LRRN3	-0.613893877	8.177860764	0.004431041	0.569605632
TRDN	-0.639754413	7.069771831	0.004454615	0.569605632
MSS51	-0.504439138	5.104245856	0.004554958	0.569817299
C1QA	0.571365686	7.308884235	0.00488127	0.577270221
RELN	0.733075313	8.037933205	0.005264441	0.603609099
ZNF385B	0.513711544	7.381509375	0.005286616	0.603609099
COL5A1	0.534495003	6.984638983	0.006241224	0.652524507
F13A1	0.529029083	7.880521503	0.007067246	0.695603878
FMO2	0.561552368	8.847295379	0.007282905	0.695603878
LYZ	0.649341814	6.345546359	0.008000833	0.7155125
VCAN	0.52665261	7.81296966	0.009078723	0.758616661
LOXL1	0.564150271	7.881440256	0.009468155	0.767452498
PDK4	0.563414673	7.664706253	0.010440392	0.787285563
LINC00702	0.525138802	7.206938817	0.010718038	0.794018404
MYL3	0.573451457	9.464998307	0.011127303	0.805408358
CTHRC1	0.561119161	7.028538908	0.013448318	0.880345947
MYOZ1	0.654332345	7.534845524	0.014532414	0.901566033
MSLN	-0.72355906	5.486688921	0.015269639	0.909957467
METTL7B	-0.520630154	8.928539417	0.017437898	0.950140552
GSTT2	0.507072478	5.506342972	0.017439158	0.950140552
SPP1	0.558241941	5.170706939	0.017470926	0.950140552
NRAP	0.521508701	7.102482384	0.021672027	0.950140552
PRG4	-0.846876188	6.211321615	0.024942178	0.950140552
SLN	-0.517279742	11.00386164	0.025253844	0.950140552
GSTT1	-0.599965304	5.789280613	0.036554277	0.950140552
SSTR5-AS1	-0.549960078	6.60835598	0.037796971	0.950140552
DNER	-0.55538279	6.317327043	0.042804123	0.950140552
